# Supplementary material for: PTEN inhibits AMPK to control collective migration
Source: Nat Commun. 2022 Aug 11;13:4528. doi: 10.1038/s41467-022-31842-y (PMC9372137; doi:10.1038/s41467-022-31842-y)
Supplement: Supplementary file 7 — Source Data [file 41467_2022_31842_MOESM7_ESM.xlsx]

## Sheet: Figure 1
Figure 1c							Figure 1g				Figure 1h			Figure 1j					Figure 1k
Mean Cell velocity (µm/min)							Mean Cell velocity (µm/min)				Mean Cell velocity (µm/min)			Mean Cell velocity (µm/min)					Mean Cell velocity (µm/min)
siCTL	siPTEN+	siPTEN+WT	siPTEN+C124S	siPTEN+G129E	siPTEN+Y138L		MoCT	MoPTENa	MoPTENb		wt	ptenb-/-ptena+/+		sict+DMSO	sict+Ly	siPTEN+DMSO	siPTEN+Ly		dmso	Vooh
0.216644	0.170933	0.255059	0.196921	0.211549	0.112401		0.642956	1.58582	0.536065		0.327551	0.522741		0.128952	0.288855	0.230427	0.150868		0.311	0.033
0.209502	0.102931	0.126817	0.101432	0.121666	0.110291		0.458635	0.635572	0.836979		0.454233	0.622592							0.15	0.069
0.124127	0.147232	0.129579	0.138793	0.191552	0.125577		0.629884	0.671382	0.670533		0.43924	0.57714		0.132788	0.352313	0.156471	0.176688		0.124	0.079
0.185961	0.173242	0.102039	0.175094	0.111957	0.0978737		0.571802	0.760481	0.535		0.317043	0.624407							0.136	0.096
0.156373	0.320654	0.0767863	0.213353	0.124123	0.13704		0.329188	0.223727	0.6099		0.382459	0.854457		0.153483	0.180787	0.222391	0.11743		0.082	0.077
0.140284	0.221596	0.120363	0.0985356	0.114713	0.137904		0.611118	0.238318	0.733714		0.608178	0.585227							0.111	0.084
0.174931	0.177155	0.191912	0.199513	0.194246	0.209936		0.615775	0.120375	0.665778		0.388685	0.438481		0.191526	0.31693	0.231231	0.350364		0.158	0.129
0.20803	0.172264	0.182542	0.138935	0.326413	0.182528		0.434294	0.613021	0.514938		0.394201	0.278154							0.151	0.072
0.154074	0.232877	0.187415	0.163099	0.21174	0.190536		0.275143	0.4815	0.642		0.451413	0.35881		0.139389	0.162083	0.176073	0.104884		0.09	0.109
0.14665	0.313175	0.155406	0.159897	0.232402	0.213093		0.525273	0.583636	0.606333		0.517597	0.310343							0.171	0.112
0.138662	0.18394	0.201683	0.171341	0.220037	0.197491		0.0624167	0.472059	0.518105		0.360902	0.311618		0.134674	0.221652	0.125853	0.156129		0.088	0.072
0.233838	0.218836	0.201351	0.213273	0.144362	0.200369		0.3531	0.349533	0.237261		0.291811	0.521284							0.081	0.089
0.170351	0.289544	0.186899	0.146919	0.131091	0.266259		0.657286	0.156385	0.312083		0.195764	0.374548		0.184876	0.240375	0.256415	0.281543		0.057	0.059
0.147092	0.122623	0.179051	0.142818	0.179098	0.420513		0.346176	0.225263			0.423722	0.493488							0.094	0.075
0.2073	0.119118	0.14806	0.208438	0.194251	0.192802		0.111224	0.386846			0.511512	0.424455		0.157327	0.236855	0.309248	0.141724		0.106	0.114
0.232557	0.24699	0.16531	0.180465	0.158882	0.189343		0.321	0.387875			0.430237	0.628278							0.092	0.045
0.22172	0.198924	0.145844	0.230478	0.202104	0.21074		0.2889	0.644675			0.304008	0.617288		0.105793	0.194327	0.15131	0.207488		0.105	0.043
0.197342	0.209054	0.145085	0.202887	0.138572	0.181104		0.45475				0.451716	0.598384							0.068	0.096
0.154732	0.250197	0.183082	0.160448	0.102062	0.171495						0.371039	0.494379		0.103619	0.15688	0.161977	0.152519		0.082	0.097
0.124526	0.227559	0.147221	0.142739	0.154379	0.215478							0.444551							0.127	0.104
0.118858	0.246735	0.191542	0.109014	0.181928	0.14165							0.48045		0.151363	0.142209	0.254269	0.242031		0.108	0.091
0.133214	0.142361	0.278135	0.144663	0.175021	0.113593														0.075	0.146
0.140249	0.185243	0.167257	0.214752	0.185775	0.216503									0.151468	0.143489	0.286082	0.219254		0.145	0.08
0.135353	0.162755	0.12134	0.250006	0.177511	0.127856														0.143	0.109
0.0880658	0.0951383	0.128678	0.244632	0.109459	0.174179									0.136197	0.159002	0.215288	0.213534		0.196	0.101
	0.166286	0.149538	0.225805	0.129563	0.228165														0.093	0.083
	0.133599	0.444855	0.188213	0.112574	0.255534									0.139281	0.117136	0.215129	0.400081		0.089	0.134
0.0819382	0.143374	0.176096	0.196397	0.163294	0.22217														0.091	0.14
0.11224	0.230093	0.165516	0.247536	0.102325	0.219599									0.158254	0.169719	0.1624	0.256346		0.101	0.114
0.0877345	0.188571	0.109033	0.14382	0.152662	0.203197														0.104	0.143
0.153307	0.166689	0.104771	0.148591	0.162106	0.149615									0.138423	0.117218	0.228178	0.151241		0.172	0.129
0.140448	0.191495	0.124466	0.208539	0.121895	0.153072														0.137	0.074
0.182789	0.168272	0.192313	0.285774	0.20017	0.230332									0.217259	0.104714	0.182127	0.226419		0.135	0.14
0.308352	0.188539	0.21674	0.283443	0.139488	0.212341														0.132	0.091
0.174063	0.254553	0.176679	0.193771	0.18187	0.16891									0.16055	0.104069	0.389836	0.302749		0.139	0.112
0.191444	0.285225	0.118644	0.245955	0.137188	0.17048														0.142	0.085
0.130039	0.373428	0.227807	0.239681	0.108985	0.238848									0.219267	0.182516	0.270237	0.215765		0.066	0.126
0.171047	0.361276	0.194131	0.182136	0.170573	0.187682														0.112	0.084
0.159916	0.262886	0.142608	0.183665	0.180843	0.265876									0.233638	0.116283	0.343335	0.215251		0.096	0.092
0.140672	0.272738	0.135354	0.136399	0.240016	0.224841														0.074	0.121
0.132463	0.209523	0.107707	0.168696	0.276803	0.188237									0.215159	0.112503	0.196091	0.432772		0.11	0.099
0.12989	0.216833	0.112217	0.135908	0.165281	0.152688														0.095	0.107
0.126491	0.245453	0.118066	0.178951	0.230349	0.172763									0.172964	0.124347	0.129209	0.404295		0.093	0.146
0.129009	0.202161	0.112678	0.217647	0.442343	0.166257														0.062	0.102
0.0959416	0.233058	0.114594	0.279539	0.149178	0.211042									0.135523	0.162095	0.175491	0.367095		0.066	0.12
0.102986	0.196011	0.18168	0.221662	0.0723834	0.118234														0.108	0.107
0.172423	0.17611	0.10217	0.174	0.270196										0.133615	0.131764	0.169528	0.446548		0.095	0.136
0.131571	0.218859	0.107543	0.216082	0.222228															0.097	0.12
0.160872	0.27989	0.137968	0.187596	0.102264	0.179483									0.149198	0.128414	0.317278	0.212605		0.107	0.066
0.115744	0.253979	0.164314	0.192795	0.227915	0.122185														0.122	0.12
0.151952	0.144199	0.11399	0.267389	0.100448	0.134365									0.153629	0.100018	0.192158			0.129	0.053
0.153409		0.226633	0.270642	0.129554	0.169542														0.128	0.071
0.149509		0.156237	0.22682	0.110577	0.18667									0.177109	0.109405	0.245106	0.251174		0.155	0.092
0.0837209	0.162295			0.103985	0.278454														0.17	0.09
0.111534	0.23151			0.189924	0.214637									0.135316	0.132687	0.188328	0.230048		0.227	0.049
0.179987	0.198032	0.154214	0.276145		0.136311														0.183	0.069
0.201683	0.18578	0.124831	0.31435	0.163107	0.1382									0.104006	0.12463	0.189124	0.224041		0.15	0.112
0.0994125	0.189715	0.0895833	0.208374	0.130948	0.23194														0.191	0.087
0.141159	0.470308	0.0707891	0.242603	0.164286	0.265621									0.16618	0.198099	0.163406	0.246378		0.16	0.163
0.133431	0.171822	0.186339	0.164861	0.1689	0.216869														0.127	0.079
0.105708	0.264092	0.154585	0.201151	0.180008	0.174455									0.111771	0.17645	0.183544	0.282835		0.148	0.098
0.104798	0.180823	0.198127	0.215629	0.13105	0.16767															0.071
0.117154	0.255752	0.154006	0.318868	0.143213	0.277073									0.171959	0.172351	0.177545	0.241748		0.184	0.091
0.115165	0.221176	0.179992	0.197231	0.099814	0.242602														0.137	0.063
0.129515	0.176388	0.20164	0.188575	0.105957	0.174068									0.143005	0.174882	0.16923	0.244518		0.217	0.076
0.139567	0.199644	0.166491	0.146776	0.113809	0.127519														0.148	0.063
0.135258	0.244958	0.160445	0.230594	0.172688	0.157382									0.151101	0.19997	0.149194	0.189036		0.229	0.078
0.130043	0.20013	0.143837	0.231948	0.116206	0.152844														0.129	0.089
0.141141	0.149276	0.106956	0.154193	0.126939	0.1357									0.0994868	0.143451	0.324295	0.304308		0.149	0.15
0.116465	0.19514	0.148858	0.234286	0.172118	0.169526														0.163	0.071
0.113014	0.216456	0.140441	0.211981	0.162685	0.128394									0.169609	0.154176	0.201434	0.325978		0.144	0.112
0.126812		0.153159	0.240707	0.159835	0.126021														0.11	0.052
		0.138492	0.200904	0.0850034	0.080322									0.172888	0.104969	0.165476	0.249763		0.13	0.062
	0.159031	0.0940359	0.229454	0.220747	0.0989738														0.165	0.09
	0.136774	0.137485	0.183959	0.11157	0.101086									0.164994	0.141092	0.146678	0.26052			0.086
	0.210217	0.186578	0.277452	0.127339	0.113808														0.17	0.11
	0.108323	0.172966	0.236936	0.096707	0.114348									0.141415	0.103458	0.16058	0.353449		0.115	0.065
	0.135575	0.305579	0.256772	0.107288	0.136112														0.111	0.129
	0.137864	0.148117	0.1944	0.0818279	0.122676									0.121968	0.136333	0.164018	0.254341		0.177	0.131
	0.142228	0.161146	0.160558	0.109583	0.172645														0.212	0.102
	0.156163	0.164042	0.11229	0.121022	0.117259									0.116816	0.1081	0.362579	0.259078		0.151	0.098
	0.149123	0.183522	0.251097	0.101828	0.110908														0.163	0.08
	0.174388	0.16068	0.17129	0.121565	0.22238									0.178003	0.0698459	0.189772	0.257313		0.166	0.082
	0.230691	0.109708	0.145093	0.265489	0.13914														0.153	0.07
	0.133924	0.115445	0.382302	0.105541	0.211574									0.106102	0.115187	0.210904	0.161945		0.211	0.085
	0.272069		0.212397	0.182165	0.111607														0.169	0.113
	0.12588		0.238491	0.254269	0.157435									0.148674	0.117467	0.229602	0.18183		0.199	0.104
	0.0635698	0.0988626	0.216443	0.174398	0.166018														0.177
	0.214933	0.0676465	0.197697	0.171672	0.295508									0.154111	0.104386	0.223455	0.196685		0.144	0.065
	0.24956	0.198206	0.14734	0.14509	0.16994														0.107	0.109
	0.109147	0.106746	0.191593	0.158786										0.151309	0.104355	0.208191	0.241732		0.156	0.127
	0.139961	0.178092	0.327265	0.108165															0.114	0.088
	0.290753	0.213905	0.250789	0.219631	0.21503									0.161832	0.172262	0.215257	0.38688		0.155	0.059
	0.175448	0.225553	0.230371	0.13948	0.0675512														0.173	0.079
	0.262947	0.204636	0.182719	0.0838606	0.139524									0.101354	0.132906	0.219342	0.16017		0.204	0.066
	0.405993	0.0964358	0.238083	0.104423	0.117976														0.139	0.088
	0.158938	0.0593703	0.281221	0.114926	0.131377									0.136309	0.22336	0.181929	0.152826		0.139	0.063
	0.179134	0.087159		0.118624	0.167234														0.142	0.102
	0.1534	0.054288		0.0738103	0.181988									0.131953	0.122786	0.225115	0.354884		0.127	0.091
	0.147374	0.142943	0.250386		0.150399									0.157788	0.154608	0.216375	0.135195		0.149	0.09
	0.27728	0.14579	0.209698	0.104475	0.178505
	0.198983	0.0741738	0.209227	0.0927621	0.168494									0.198924	0.148814	0.134452	0.228907		0.127	0.063
	0.123572	0.124374	0.24021	0.118424	0.254284														0.091	0.058
	0.145822	0.148155	0.199875	0.0851091	0.235326									0.128102	0.161538	0.201522	0.137259		0.135	0.077
	0.196989	0.0974908	0.0912372	0.20465	0.291699														0.213	0.074
	0.178624	0.234835	0.152299	0.150601	0.258805									0.160576	0.184848	0.229434	0.26444		0.111	0.067
	0.17736	0.163608	0.108155	0.122673	0.253115														0.122	0.132
	0.169961	0.125948	0.0792156	0.29006	0.228625									0.145704	0.0926193	0.177631	0.168016		0.125	0.096
	0.29909	0.124979	0.182347	0.138929	0.307038														0.138	0.095
	0.139142	0.0867517	0.119328	0.19079	0.267362									0.151911	0.228802	0.133709	0.134869		0.158	0.087
	0.149398	0.224039	0.201358	0.169299	0.277971														0.204	0.111
	0.181302	0.1597	0.188199	0.153487	0.220431									0.12153	0.169251	0.185825	0.14514		0.187	0.096
		0.139701	0.195302	0.156939	0.153027														0.137	0.066
		0.20017	0.135989	0.143646	0.143716									0.131296	0.110994	0.20163	0.0883299		0.195	0.072
		0.251768	0.201798	0.119791	0.169129														0.248	0.08
		0.167047	0.206662	0.103183	0.129653									0.127611	0.250039	0.203647	0.120873		0.103	0.075
		0.0946482	0.257431	0.147847	0.172184														0.104	0.108
		0.113935	0.226863	0.184097	0.156163									0.139653	0.209152	0.209111	0.115665		0.088	0.066
		0.108079	0.344126	0.258125	0.200654														0.114	0.065
		0.150829	0.157072	0.186151	0.152198									0.16233	0.113846	0.201464	0.13424		0.096	0.053
		0.136923	0.2845	0.143707	0.183172														0.113	0.069
		0.142288	0.166763	0.1226	0.145202									0.142043	0.168247	0.241228	0.102724		0.105	0.086
		0.0928887	0.139987	0.103693	0.173735														0.115	0.139
		0.106286	0.109742	0.1534	0.198481									0.12263	0.190627	0.205506	0.168634		0.099	0.072
		0.127681	0.187394	0.103868	0.154472														0.142	0.077
		0.142023	0.18485	0.233115	0.15566									0.123081	0.181275	0.16285	0.119347		0.113	0.067
		0.23646	0.199735	0.198321	0.121688														0.15	0.077
		0.143944	0.217368	0.22062	0.173054									0.174976	0.20532	0.162266	0.114823		0.174	0.077
		0.155756	0.299582	0.158805	0.141955														0.13	0.138
		0.184769	0.290233	0.159099	0.10969									0.0750042	0.22804	0.183681	0.125048		0.134	0.1
		0.102333	0.39324	0.17651	0.0718782														0.122	0.151
		0.21643	0.332023	0.205974	0.105008									0.0889237	0.179138	0.134308	0.128009		0.131	0.096
		0.113097	0.242073	0.205604	0.134906														0.134	0.074
		0.12839	0.214142	0.178117	0.145137									0.138578	0.128497	0.21646	0.106498		0.136	0.055
		0.112818	0.174281	0.125186	0.231652														0.159	0.061
		0.100518	0.172113	0.160794	0.135055									0.12738	0.196308	0.198917	0.0803738		0.158	0.11
		0.109792	0.174597	0.206401	0.111557														0.153	0.066
		0.14938		0.121838	0.199836									0.123728	0.165458	0.201607	0.11478		0.128	0.102
				0.206748	0.174853														0.122	0.115
				0.248184	0.215618									0.11943	0.196295	0.225244	0.192792		0.111	0.084
				0.205178	0.16974														0.116	0.086
				0.168751	0.187641									0.136196	0.164702	0.134469	0.253126		0.164	0.102
				0.136935															0.114	0.059
				0.194551										0.177967	0.119799	0.141916	0.104358		0.127	0.097
				0.130421															0.118	0.124
				0.121265										0.284119	0.109844	0.139115	0.111828		0.13	0.101
				0.155957															0.115	0.086
				0.229631										0.150699	0.133807	0.122608	0.157719		0.122	0.058
																			0.117	0.067
														0.107109	0.107878	0.163043	0.146954		0.158	0.1
																			0.13	0.065
														0.112434	0.105127	0.119803	0.114309		0.131	0.047
																			0.155	0.069
														0.100143	0.133318	0.130752	0.112177		0.107	0.079
																			0.138	0.059
														0.1889	0.100429	0.241974	0.136635		0.107	0.072
																			0.079	0.076
														0.128362	0.129666	0.26559	0.137785		0.093	0.046
																			0.085	0.104
														0.0980671	0.167177	0.216594	0.143162		0.117	0.054
																			0.153	0.046
														0.234632	0.194467	0.223842	0.104621		0.179	0.068
																			0.155	0.036
														0.269615	0.154829	0.167625	0.0873577		0.139	0.088
																			0.133	0.072
														0.232496	0.180228	0.193705	0.191896		0.148	0.1
																			0.11	0.091
														0.185889	0.156142	0.174951	0.116857		0.11	0.096
																			0.153	0.117
														0.137499	0.162812	0.178771	0.148087		0.115	0.06
																			0.113	0.072
														0.0987678	0.140029	0.27568	0.108825		0.146	0.057
																			0.12	0.074
														0.0965363	0.129392	0.1949	0.139085		0.176	0.042
																			0.126	0.08
														0.0897863	0.1569	0.225007	0.114405		0.097	0.069
																			0.132	0.143
														0.225759	0.145101	0.194572	0.127128		0.119	0.134
																			0.129	0.093
														0.265278	0.133533	0.153181	0.121538		0.137	0.137
																			0.126	0.104
														0.21963	0.132966	0.166459	0.113159		0.174	0.075
																			0.133	0.1
														0.168801	0.155451	0.182134	0.0803915		0.118	0.098
																			0.175	0.148
														0.136661	0.185653	0.12501	0.135363		0.177	0.082
																			0.132	0.097
														0.138748	0.120798	0.24326	0.109053		0.118	0.102
																			0.182	0.118
														0.142936	0.130818	0.150009	0.0962854		0.128	0.076
																			0.165	0.089
														0.13585	0.114086	0.188007	0.108542		0.134	0.089
																			0.17	0.115
														0.122752	0.156202	0.170128	0.132985		0.152	0.062
																			0.129	0.14
														0.0994041	0.144909	0.243788	0.0755861		0.143	0.115
																			0.175	0.077
														0.125765	0.231461	0.196412	0.133827		0.151	0.111
														0.17056	0.228089	0.247601	0.279572		0.158	0.088
																			0.121	0.098
														0.104119	0.251169	0.194173	0.343911		0.163	0.101
														0.182836	0.155147	0.235078	0.236887		0.119	0.135
																			0.168	0.111
														0.210784	0.136437	0.197882	0.151858		0.112	0.146
																			0.101	0.14
														0.231703	0.104706	0.127862	0.18538		0.085	0.154
																			0.173	0.144
														0.184869	0.133558	0.102829	0.195638		0.166	0.129
																			0.142	0.168
														0.0898698	0.173687	0.134416	0.27462		0.109	0.142
																			0.147	0.115
														0.150673	0.114531	0.14835	0.25478		0.119	0.112
																			0.13	0.17
														0.20684	0.125976	0.21511	0.221147		0.099	0.135
																			0.119	0.103
														0.146798	0.188571	0.203357	0.224186		0.125	0.123
																			0.156	0.123
														0.209797	0.12725	0.20227	0.174864		0.144	0.156
																			0.192	0.265
														0.23739	0.124051	0.171323	0.1833		0.167	0.218
																			0.157	0.196
														0.250936	0.103194	0.251441	0.15167		0.113	0.13
																			0.156	0.198
														0.167516	0.0919868	0.260107	0.127649		0.119	0.194
																			0.136	0.118
														0.138862	0.136138	0.232343	0.256431		0.126	0.192
																			0.126	0.136
														0.195613	0.200352	0.186551	0.186656		0.087	0.135
																			0.132	0.139
														0.255312	0.208136	0.171733	0.238593		0.137	0.144
																			0.129	0.145
														0.168557	0.219744	0.170364	0.140657		0.116	0.169
																			0.154	0.112
														0.14254	0.156525	0.203067	0.277608		0.147	0.113
																			0.127	0.114
														0.215362	0.120041	0.218722	0.277421		0.108	0.136
																			0.13	0.143
														0.168272	0.12053	0.167455	0.175564		0.099	0.137
																			0.085	0.195
														0.195311	0.151123	0.242039	0.127958		0.087	0.143
																			0.071	0.171
														0.286291	0.174133	0.236435	0.130141		0.11	0.12
																			0.104	0.122
														0.16192	0.194147	0.222041	0.181889		0.129	0.096
																			0.152	0.132
														0.185003	0.18432	0.178662	0.151589		0.19	0.119
																			0.195	0.107
														0.201928	0.165699	0.254549	0.177874		0.136	0.071
																			0.166	0.131
														0.174896	0.0914798	0.176291	0.278266		0.166	0.108
																			0.185	0.123
														0.158393	0.183676	0.227068	0.19235		0.128	0.163
																			0.105	0.155
														0.157021	0.174773	0.223086	0.197929		0.104	0.11
																			0.116	0.146
														0.183242	0.130553	0.190587	0.190247		0.111	0.151
																			0.09	0.151
														0.202235	0.16998	0.15705	0.288071		0.082	0.113
																			0.099	0.123
														0.154022	0.105153	0.201824	0.287179		0.086	0.105
																			0.119	0.109
														0.15315	0.118978	0.238293	0.175733		0.07	0.112
																			0.089	0.12
														0.175632	0.125968	0.240452	0.188497		0.154	0.121
																			0.142	0.121
														0.124331	0.11776	0.200622	0.193884		0.088	0.129
																			0.129	0.067
														0.167926	0.177818	0.17192	0.203322		0.069	0.099
																			0.079	0.109
														0.139756	0.146619	0.315469	0.0971091		0.089	0.099
																			0.11	0.165
														0.175136	0.144153	0.293172	0.215738		0.128	0.114
																			0.142	0.127
														0.168815	0.122201	0.18993	0.246876		0.102	0.106
																			0.117	0.141
														0.177408	0.133988	0.167326	0.236251		0.127	0.152
																			0.124	0.139
														0.17488	0.132768	0.156411	0.235482		0.152	0.112
																			0.196	0.125
														0.15639	0.178192	0.17928	0.222179		0.122	0.114
																			0.144	0.109
														0.14057	0.154582	0.18452	0.123125		0.146	0.081
																			0.153	0.124
														0.161781	0.139766	0.260652	0.135962		0.133	0.152
																			0.136	0.161
														0.23341	0.144545	0.205966	0.12694		0.137	0.158
																			0.124	0.133
														0.181886	0.126559	0.19727	0.170589		0.132	0.112
																			0.123	0.139
														0.209947	0.169591	0.324897	0.168661		0.105	0.108
																			0.097	0.144
														0.184847	0.174134	0.232812	0.212266		0.112	0.144
																			0.183	0.137
														0.184296	0.135164	0.185232	0.175234		0.206	0.143
																			0.187	0.106
														0.184771	0.135262	0.380856	0.243223		0.215	0.11
																			0.174	0.092
																			0.165	0.109
																			0.159	0.19
																			0.157	0.149
																			0.148	0.175

## Sheet: Figure 2
Figure 2c			Figure 2e						Figure 2g					Figure 2i			Figure 2j
% cells connected by interjunctional transverse actin arcs								% cells connected by interjunctional transverse actin arcs						Junctional linearity index			Junctional linearity index
siCT	siPTEN			sipten+WT	sipten+C124S	sipten+G129E	sipten+y138l		MoCTL	MoPTENb				siCTL	siPTEN		moCTL	moPTENb
0.730964	0.518519		2022-01-20	0.735294	0.6	0.785714	0.76		100	0				0.910245	0.967088		0.902357	0.891041
0.704918	0.288462			0.851064	0.507042	0.815789	0.571429		50	0				0.977062	0.929023
0.711111	0.28125								75	33.3				0.915359	0.962798		0.943583	0.897733
									75	33.3				0.935725	1.02706
			N1	0.793179	0.553521	0.800752	0.665714		75	50				1.2132	0.823178		0.93722	0.839487
									50	60				0.887844	1.05753
			cells	115	124	80	92							0.981791	0.921189			0.830435
														0.986883	0.964149		0.935939
														0.98162	0.830748			0.928564
			2021-12-18	sipten+WT	sipten+C124S	sipten+G129E	sipten+y138l							1.00791	0.851448		0.971205
				0.756098	0.5	0.815789	0.529412							0.935241	0.882576			0.815405
				0.738095	0.653061	0.868852	0.636364							0.943599	0.762274		0.865592
							0.692308							0.966483	0.908702			0.901338
							0.518519							0.984839	0.972532		0.923418
			N2	0.747096	0.576531	0.842321	0.59415							0.89503	0.839565			0.933753
														0.941096	0.909113		0.890672
			cells	83	93	99	96							0.942543	1.01383			0.827555
														0.976716	0.87728		0.902743
														0.993349	0.941938			0.94953
														0.984295	0.734288		0.906667
														0.963639	0.845188			0.836091
														1.17212	0.937923		0.991592
														0.930939	0.942045			0.790736
														0.973844	0.825246		0.902831
														0.983034	0.993032			0.765381
														0.993985	0.924154
														0.958536	0.948055			0.889533
														0.970903	0.94591
														0.943653	0.994927			0.756972
														0.94621	0.925117
														0.925542	0.940354			0.817594
														1.07446	0.98936
														1.05052	0.942669
														0.934817	0.897448
														0.984337	0.841098
														0.984252	0.867012
														0.994766	0.822425
														0.971576	0.835488
														0.93942	0.940617
														0.955041	0.906048
														0.975661	0.874339
														0.939934	0.961471
														0.918063	0.945554
														0.94182	0.909609
														0.959629	0.838113
														0.985033	0.789738
														0.988822	0.891556
														0.973967	0.939984
														1.06788	0.883646
														1.05153	0.909139
														0.952391	0.958593
														0.978439
														0.98851	0.93412
														0.97626	0.874837
														0.96472	0.918084
															0.609604
														0.572486	0.428459
														0.5662	0.696162
														0.35535	0.828409
														0.959496	0.646479
														0.939091	0.849825
														0.90598	0.836892
														0.860524	0.530891
														1.01314	0.67625
														0.917458	0.701092
														0.892913	0.822809
														0.897825	0.746428
														0.912859
														1.01572
														0.843197
														0.78824

## Sheet: Figure 3
											Figure 3b											Figure 3d															Figure 3f
									pAMPK/AMPK ratio		siCTL	siPTEN#1								pACC/ACC ratio		siCTL	siPTEN#1											pAMPK/AMPK (normalized)			DMSO	VO-OHpic	LY294002
											0.840666	1.13774										0.979865	1.25092														1	0.924096	0.946848										pAMPK/AMPK (normalized)
											1.80039	4.08784										1.85036	2.07571														1	1.00584	0.935668
											3.93458	5.85951										0.564937	1.36499
											1.05184	1.87058										3.22609	6.91867														Figure 3g
																						0.851553	1.35449
									Normalized ratio		1	1.35338																						pACC/ACC (normalized)			DMSO	VO-OHpic	LY294002
											1	2.27053								Normalized ratio		1	2.41619														1	1.02851	0.861278
											1	1.48924										1	1.12179																										pACC/ACC (normalized)
											1	1.77839										1	1.27662
																						1	2.14459
																						1	1.59061
																																																	* same data set as Figure 3d

## Sheet: Figure 4
									Figure 4b			Figure 4d					Figure 4f
									pVasp/VASP			Ncadherin-VASP colocalization (Paersons coefficient)					pVasp/VASP
												siCTL+dmso	siPTEN+dmso	siCTL+AICAR			siCt	siPTEN	DMSO	VOOH
									dmso	aicar		0.579	0.477	0.593			1.76397	2.28258	0.861004	0.765335
									2.01882	2.20788		0.6465	0.612	0.4185			0.83335	1.34861	0.905877	0.553899
									0.704799	1.00784		0.739	0.332	0.4965			1.3273	1.98434	0.633903	1.01333
									0.687908	0.966331		0.631	0.309	0.5145
												0.579	0.48	0.536
												0.565	0.7185	0.451
												0.5185	0.3895	0.2425
												0.584	0.4505	0.378
													0.4725	0.4275
												0.5615	0.371	0.488
												0.6915	0.4325	0.7065
												0.3545		0.6445
												0.554	0.5855	0.5795
												0.6135	0.403	0.387
												0.6875	0.3325
												0.7455	0.516	0.634
												0.677	0.6495	0.4875
												0.674	0.482	0.5735
												0.7055	0.384	0.538
												0.432	0.4155	0.391
												0.4825	0.5185	0.532
												0.6105	0.4605	0.554
												0.5215	0.533	0.595
												0.613	0.345	0.6265
												0.238	0.4975	0.4465
														0.3335
												0.646	0.472	0.4755
												0.7565	0.599	0.418
												0.814	0.356
												0.6435	0.517	0.666
												0.6425	0.607	0.6285
												0.777	0.5345	0.598
												0.8435		0.587
												0.73		0.724
												0.8505		0.731
												0.338		0.58
												0.521667		0.632

## Sheet: Figure 5
Figure 5a									Figure 5b					Figure 5d						Figure 5f					Figure 5g	*	same as Figure 4d				Figure 5h					Figure 5K
									pACC/ACC ratio					Mean Cell Velocity (µm/min)						% leader cells connected by interjunctional actin arcs					N-cadherin/Vasp colocalization Paerson Coefficient						Cell Invasion velocity (µm/min)					Radial Invasion Index
									siCTL	siAMPKα	siPTEN	siPTEN+siAMPK		siCTL	siPTEN#1	siAMPKα	siPTEN#1+siAMPKα		Exp1	siPTEN + dmso	si PTEN#1 +CC	siAMPKα	siPTEN#1+siAMPKα		siPTEN+dmso*	siPTEN+cc	siAMPK	siAMPK+siPTEN			U87		U373			u3013		1520
									1	0.774708	2.14459	1.4733		0.134147	0.140458	0.04909	0.149973								0.477	0.7365	0.7105	0.592			DMSO	CC	DMSO	CC		DMSO	Compound C	DMSO	CC
									1	1.04549	1.59061	1.13448		0.153673	0.189816	0.0657802	0.147204			0.433333	0.375	0.5	0.666667		0.612	0.692	0.72	0.545			0.590647	0.19	0.130961	0.0485852		3.83178	3.17007	5.09166	2.00836
														0.151395	0.294356	0.0846138	0.0426273			0.513514	0.5		0.473684		0.332	0.5145	0.758	0.675			0.407153	0.209328	0.126	0.0454663		4.57891	2.04033	4.8309	2.06125
														0.0911578	0.206746	0.0776992	0.155553			0.529412	0.539683	0.557143	0.558824		0.309	0.4955	0.685	0.723			0.208929	0.235237	0.137704	0.0524424		5.25557	2.35415	3.62018	2.32389
														0.109536	0.319405	0.0974679	0.149664			0.447368	0.729167	0.653846			0.48	0.7215	0.54	0.554			0.166464	0.355632	0.160669	0.04144		4.78209	1.78841	3.01778	2.06704
														0.114775	0.250286	0.136752	0.0709519								0.7185	0.6145	0.7855	0.684			0.28854	0.243703	0.209611	0.0577495		3.46481	1.6626	2.77757	2.06199
														0.104222	0.115661	0.0928565	0.120507								0.3895	0.642	0.705	0.73795			0.304175	0.257813	0.102753	0.0810595		5.78373	1.84965	5.8121	3.79982
														0.0955846	0.123402	0.132645	0.0743863		Mean	0.480907	0.535962	0.57033	0.566391		0.4505	0.7925	0.7135	0.62495			0.290333	0.212648	0.0699901	0.071712		5.18467	1.72774	5.83102	2.39967
														0.106517	0.143695	0.171807	0.125634		n=	173	193	128	62		0.4725	0.7675		0.602			0.334554	0.172345	0.081158	0.116087		5.42274	2.2686	5.38839	3.5939
														0.0905385	0.129685	0.0495288	0.165453								0.371	0.721	0.566	0.771			0.211084	0.156621	0.0601505	0.136167		4.5008	2.26327
														0.114779	0.188616	0.0798558	0.128485		Exp2	siPTEN + dmso	si PTEN +CC	si AMPK	si AMPK + siPTEN		0.4325	0.527	0.5105	0.7025				0.221365	0.141238	0.0699339		6.05777	2.71224
														0.117264	0.127423	0.142665	0.16417									0.5185	0.705					0.0841758	0.176653	0.0884687		5.43159	2.97927
														0.144928	0.170057	0.170233	0.110229			0.386364	0.529412		0.333333		0.5855	0.7225	0.567	0.644					0.222756	0.0535275			2.88907
														0.176468	0.104754	0.0761518	0.19781			0.309091	0.483871	0.322581	0.37037		0.403	0.835	0.616	0.6025					0.168391	0.105852			3.36141
														0.151951	0.0839092	0.112188	0.166623			0.24	0.604651	0.375	0.619048		0.3325			0.4475					0.187667	0.0838986			2.69535
														0.0858168	0.102067	0.092554	0.16406			0.237288		0.566667	0.659091		0.516	0.535	0.4485	0.637					0.203131	0.065455			2.78583
														0.0869791	0.144142	0.121973	0.136994					0.522727			0.6495	0.6325	0.6	0.626					0.160807	0.0794538
														0.0557039	0.184731	0.0949978	0.130373								0.482	0.636	0.547	0.627		Total analysed spheroids				0.102856
														0.182515	0.213558	0.0749009	0.109536		Mean	0.293186	0.539311	0.446744	0.495461		0.384	0.6515	0.706	0.7015						0.0810049
														0.149941	0.162909	0.132971	0.139123		n=	183	187	169	104		0.4155	0.368	0.6935	0.573			9	11	16	18		11	15	8	8
														0.154668	0.205474	0.097279	0.0749264								0.5185	0.2185	0.532
														0.188825	0.267062	0.076078	0.10797		Exp3	siPTEN + dmso	si PTEN +CC	si AMPK	si AMPK + siPTEN		0.4605	0.4925	0.5945	0.623			Figure 5o				Figure 5m
														0.0663731	0.212728	0.138817	0.137034			0.28	0.592105	0.557895	0.326733		0.533	0.6485	0.5125	0.679
														0.180948	0.201973	0.20705	0.155099						0.521739		0.345	0.4165	0.636	0.7195			Radial Invasion Index				pACC/ACC (not normalized to siCTL)
														0.131338	0.289092	0.200492	0.213629						0.529412		0.4975	0.5005	0.7215	0.6945
														0.126147	0.236999	0.0849446	0.24341						0.533898			0.491		0.778			U3013-ShCTL	U3013-ShAMPKβ1			shCTL	shAMPKβ1
														0.0607549	0.231622	0.127918	0.10839		Mean	0.28	0.592105	0.557895	0.477945		0.472	0.508		0.69			5.99954	5.00483			1.67304	1.28785
														0.100564	0.19209	0.128996	0.134436		n=	125	76	95	342		0.599	0.5835		0.669			5.09886	4.37013			1.21538	0.731252
														0.0913514	0.243147	0.130965	0.123815								0.356						8.25482	5.91301			1.25442	0.74346
														0.0656296	0.180623	0.106582	0.192258		Total analysed cells	481	456	392	508		0.517	0.5065					7.30089	6.74261
														0.0506947	0.21837	0.0808358	0.139945								0.607	0.521					6.43752	5.0356
														0.0548778	0.212753	0.152241	0.186682								0.5345	0.469					6.47714	5.173
														0.169376	0.268811	0.148832	0.248955									0.512					6.9087	6.91337
														0.167605	0.18165	0.0769416	0.194921									0.536					6.0798	3.70856
														0.173365	0.161036	0.0871195	0.163109									0.645					6.90932	2.90606
														0.182114	0.22812	0.140292	0.114326									0.6915					3.69866	5.31752
														0.0948291	0.27906	0.160662	0.108127							Total analysed cells		0.5575					6.0316	5.05076
														0.24807	0.260054	0.107528	0.0705403														4.91324	5.69969
														0.149644	0.200994	0.107223	0.0954905								30	35	23	26			5.99305	4.71277
														0.097092	0.193619	0.12974	0.104776														5.83263	4.77609
														0.0969535	0.11435	0.0725634	0.0625409														7.2545	4.66626
														0.06746	0.14325	0.0530319	0.125084														4.19212	3.41735
														0.0932616	0.152599	0.134678	0.0923226														5.5529	4.39933
														0.122011	0.328068	0.112961	0.154532														5.82156	5.51916
														0.167033	0.1011	0.126052	0.157934														5.87937	5.78864
														0.461353	0.309111	0.0984647	0.161918														5.84547	4.04536
														0.199714	0.584227	0.119023	0.215428														7.4099	3.7961
														0.118885	0.641479	0.0943932	0.109474														7.03949	3.56219
														0.124319	0.451732	0.0836111	0.153922														6.88499	4.78006
														0.078	0.591083	0.0752557	0.152187														5.45593	4.42454
														0.114888	0.333737	0.0927142	0.0533093															4.16507
														0.16481	0.15652	0.129018	0.159662															5.52079
														0.191157	0.168603	0.102287	0.0705873														24	26
														0.146429	0.0861785	0.092269	0.107001
														0.12947	0.251367	0.145186	0.101146
														0.0719506	0.181256	0.0987892	0.101795
														0.0771778	0.114098	0.0986494	0.20824
														0.0715397	0.134499	0.107334	0.243203
														0.102384	0.14481	0.0941362	0.180129
														0.0944873	0.141944	0.116606	0.154911
														0.108365	0.135652	0.0871215	0.146304
														0.109147	0.173455	0.122888	0.106361
														0.17241	0.153858	0.153479	0.117212
														0.126022	0.421179	0.100759	0.110924
														0.112066	0.109633	0.0772154	0.116684
														0.0774298	0.152667	0.14184	0.083911
														0.0642964	0.105517	0.146836	0.114636
														0.13012	0.0819139	0.135124	0.25
														0.103327	0.168409	0.119888	0.191905
														0.0998528	0.104843	0.103754	0.220347
														0.055683	0.164056	0.167862	0.195857
														0.133135	0.126971	0.172721	0.217022
														0.12574	0.13414	0.114719	0.0757371
														0.090325	0.1007	0.115061	0.1212
														0.178506	0.0903169	0.163236	0.147939
														0.140451	0.0754499	0.169852	0.0844299
														0.0887405	0.105492	0.128808	0.261709
														0.0971301	0.151954	0.185395	0.0922308
														0.0718712	0.0872453	0.313074	0.0803472
														0.159254	0.0793713	0.0930411	0.174926
														0.0872683	0.155644	0.0837737	0.174027
														0.145878	0.0914537	0.176874	0.185995
														0.126412	0.153563	0.233482	0.0846815
														0.0679977	0.147291	0.203213	0.0753327
														0.0547491	0.131034	0.175015	0.0618484
														0.168702	0.134185	0.178991	0.0646866
														0.16653	0.137999	0.210933	0.235177
														0.191667	0.210987	0.152729	0.272263
														0.084674	0.130544	0.175379	0.114751
														0.104189	0.122218	0.106122	0.145443
														0.130758	0.151767	0.111598	0.144689
														0.222072	0.134445	0.142734	0.195716
														0.161273	0.136085	0.0973529	0.173922
														0.243612	0.166112	0.153826	0.0889614
														0.160982	0.129332	0.231397	0.151515
														0.13472	0.124316	0.140024	0.117464
														0.147602	0.139924	0.094158	0.0911149
														0.173383	0.149493	0.108861	0.135091
														0.149637	0.175579	0.112127	0.155674
														0.144404	0.168797	0.104813	0.211763
														0.156137	0.110381	0.11065	0.199901
														0.158362	0.139662	0.216512	0.0885046
														0.0719644	0.0951485	0.080117	0.10033
														0.0945279	0.153693	0.144439	0.143705
														0.147575		0.170546	0.223886
														0.142123	0.119231	0.273981	0.217855
														0.154428	0.16069	0.223529	0.153553
														0.102741	0.233043	0.187144	0.0871687
														0.0748061	0.099933	0.133845	0.15978
														0.123957	0.157062	0.154924	0.107954
														0.120544	0.206656	0.064346	0.106193
														0.34118	0.184367		0.155815
														0.335651	0.224237	0.116104	0.234259
														0.142072	0.163761	0.0941607	0.233052
														0.100487	0.219382	0.12686	0.163863
														0.0790558	0.240056	0.185192	0.182349
														0.13214	0.211419	0.255746	0.0795673
														0.157331	0.239372	0.189784	0.0638637
														0.145888	0.213604	0.188937	0.0728301
														0.114537	0.384435	0.160474	0.132674
														0.160039	0.112275	0.171626	0.0988241
														0.126719	0.237724	0.201006	0.419895
														0.257404	0.231387	0.139376	0.0581943
														0.241981	0.22002	0.253388	0.111259
														0.126396	0.322079	0.15816	0.290409
														0.111519	0.178122	0.145848	0.239481
														0.116344	0.183733	0.100021	0.112309
														0.138259	0.255202	0.154801	0.109696
														0.123406	0.246484	0.102295	0.118113
														0.144183	0.210622	0.185572	0.391595
														0.165399	0.254581	0.168029	0.0941938
														0.116475	0.304139	0.175074	0.121641
														0.121455	0.210136	0.13119	0.0737703
														0.0983249	0.202403	0.16127	0.188285
														0.133144	0.126882	0.170401	0.0697595
														0.143639	0.207816	0.16871	0.192524
														0.12017	0.180915	0.145797	0.241042
															0.216075	0.188231	0.23743
														0.352897	0.111021	0.194872	0.111978
														0.257593	0.124441	0.357723	0.146571
														0.291003	0.155045	0.220005	0.100363
														0.289465	0.107858	0.200522	0.214941
														0.229255	0.168522	0.210748	0.118982
														0.19247	0.174964	0.217601	0.0830874
														0.219504	0.133398	0.158346	0.130995
														0.156858	0.217709	0.28775	0.139673
														0.245414	0.319516	0.215424	0.148313
														0.184303	0.081048	0.159889	0.104958
														0.110877	0.152247	0.159223	0.0915404
														0.0583038	0.181885	0.141022	0.193663
														0.217	0.214467	0.0807937	0.123115
														0.199124	0.254069	0.140978	0.206418
														0.20053	0.222577	0.120658	0.211378
														0.141374	0.190903	0.175957	0.155705
														0.172001	0.177366	0.102667	0.142029
														0.285019	0.219618	0.22162	0.0985018
														0.205937	0.202067	0.137198	0.115854
														0.222565	0.236115	0.163379	0.145841
														0.22464	0.268912	0.234545	0.162029
														0.107754	0.171838	0.178331
														0.118451	0.241306	0.16412	0.131866
														0.180147	0.106165	0.167227	0.126608
														0.262756	0.144495	0.153983	0.198438
														0.220931	0.199331	0.165733	0.157263
														0.150922	0.371529	0.134676	0.188842
														0.166389	0.341975	0.158827	0.112013
														0.158565	0.21617	0.154886	0.105304
														0.0859837	0.230366	0.235718	0.13259
														0.131496	0.227836	0.260163	0.122454
														0.247778	0.117265	0.209165	0.1392
														0.233684	0.231015	0.144414	0.0834498
														0.238576	0.297776	0.136514	0.138011
														0.235616	0.23182	0.200771	0.156472
														0.225401	0.116247	0.168151	0.133027
														0.255111	0.276332	0.220992	0.0963919
														0.174418	0.218998	0.211963	0.139843
														0.297465	0.230163	0.153566	0.333084
														0.0693629	0.275662	0.160322	0.210052
														0.0847668	0.30205	0.117326	0.197522
														0.104218	0.385754	0.145908	0.121231
														0.115685	0.368389	0.143945	0.113358
														0.241008	0.226724	0.160193	0.0602702
														0.0754386	0.297469	0.132612	0.240331
														0.288286	0.135917	0.182702	0.0750018
														0.183542	0.18096	0.11417	0.117793
														0.252281	0.210477	0.103099	0.116677
														0.290933	0.29432	0.186746	0.126542
														0.14728	0.136577	0.165274	0.210496
														0.0990616	0.239252	0.180916	0.201471
														0.257047	0.274274	0.160728	0.245574
														0.122903	0.275603	0.15545	0.175447
														0.156194	0.207253	0.168568	0.229698
														0.103865	0.228682	0.140977	0.242203
														0.130713	0.255827	0.106601	0.277897
														0.174681	0.173634	0.0960498	0.223831
														0.169953	0.221951	0.0787653	0.233206
														0.13183	0.108084	0.124214	0.0758236
														0.193134	0.339773	0.121082	0.212614
														0.135091	0.146543	0.125704	0.23142
														0.269532	0.235864	0.0631634	0.201232
														0.270762	0.0914904	0.118876	0.132496
														0.306498	0.1552	0.163913	0.152917
														0.308246	0.237925	0.191512	0.18822
														0.22012	0.243321	0.10382	0.157465
														0.210578	0.158183	0.226662	0.151912
														0.173537	0.206926	0.27316	0.226962
														0.0806333	0.155061	0.193816	0.162997
														0.0887761	0.1406	0.154589	0.147122
														0.0817051	0.219688	0.160581	0.190278
														0.0852575	0.2041	0.260558	0.11567
														0.17021	0.296494	0.178814	0.166162
														0.134357	0.268875	0.184758	0.228155
														0.152304	0.20902	0.120261	0.221971
														0.0821925	0.182628	0.0839129	0.223632
														0.154574	0.215381	0.104638	0.203787
														0.0904724	0.275771	0.103054	0.180802
														0.11735	0.237795	0.101816	0.101843
														0.156636	0.146651	0.108087	0.242689
														0.255999	0.314879	0.304695	0.128614
														0.210951	0.190284	0.115921	0.182392
														0.188226	0.0919438	0.174397	0.157128
														0.170165	0.11755	0.119619	0.259474
														0.0819571	0.160023	0.188773	0.0990125
														0.151553	0.138319	0.270534	0.198729
														0.170405	0.162386	0.148055	0.18682
														0.250174	0.136167	0.125925	0.143639
														0.112797	0.262946	0.110143	0.183101
														0.159803	0.166735	0.172815	0.301418
														0.1318	0.0704754	0.171552	0.0822927
														0.165597	0.19779	0.12239	0.143732
														0.100499	0.19083	0.188755	0.086996
														0.081878	0.201979	0.107375	0.146611
														0.149337	0.147416	0.104756	0.0842047
														0.116113	0.137757	0.0991869	0.0536702
														0.17068	0.21873	0.146264	0.238701
														0.19434	0.141971	0.13492	0.251864
														0.231446	0.191695	0.189394	0.16625
														0.115574	0.0853914	0.188532	0.227603
														0.266609	0.181065	0.337047	0.203027
														0.257239	0.179581	0.120266	0.0923945
														0.131961	0.150252	0.129723	0.176453
														0.143372	0.142721	0.185666	0.200038
														0.202405	0.206269	0.194684	0.238821
														0.200582	0.252317	0.193803	0.128205
														0.257935	0.234969	0.258232	0.122877
														0.184822	0.165387	0.139514	0.339558
														0.132029	0.223238	0.084503	0.222483
														0.122229	0.126243	0.125805	0.202246
														0.166049		0.150367	0.170535
														0.147773	0.139864	0.134267	0.194142
														0.151083	0.108173	0.208981	0.16337
														0.122172	0.15629	0.239385	0.144162
														0.210107	0.0987757	0.213532	0.178591
														0.339845	0.181936	0.210928	0.0556187
														0.151568	0.168579	0.269729	0.219638
														0.169039	0.313945	0.125551	0.280373
														0.204162	0.143849	0.17435	0.240738
														0.149878	0.150113	0.144496	0.179035
														0.131574	0.147429	0.20792	0.157201
														0.163026	0.177503	0.158778	0.101788
														0.245408	0.160693	0.13326	0.231705
														0.18122	0.240113	0.153465	0.191397
														0.179363	0.149864	0.191566	0.128032
														0.189071	0.195791	0.186209	0.0967411
														0.170731	0.113924	0.175882	0.160958
														0.188562	0.180854	0.186702	0.175509
														0.122768	0.176746	0.100318	0.214693
														0.11966	0.248117	0.143232	0.133666
														0.0770105	0.178901	0.139865	0.161059
														0.157618	0.167834	0.117049	0.185328
														0.0769949	0.157883	0.164554	0.202194
														0.174848	0.164572	0.165264	0.184537
														0.164696	0.193712	0.243053	0.118342
														0.131321	0.397888	0.123464	0.137046
														0.175706	0.308418	0.129747	0.076764
														0.10756	0.184709	0.15315	0.131685
														0.181986	0.242622	0.195706	0.0884208
														0.38661	0.233595		0.12722
														0.236381	0.176578	0.0941632	0.198806
															0.231735	0.0658581	0.112775
														0.0481225	0.302366	0.0621083	0.133266
														0.0492731	0.18187	0.0848333	0.0602876
														0.0501356	0.278828	0.112581	0.0415575
														0.0473883	0.218966	0.0845934	0.0725764
														0.0887005	0.203662	0.0823883	0.188978
														0.0842333	0.160831	0.0682697	0.2368
														0.0708475	0.153776	0.0607076	0.276455
														0.0653779	0.195107	0.103845	0.24944
														0.0712244	0.170411	0.0938433	0.127336
														0.046657	0.148233	0.0864699	0.129568
														0.0766999	0.193882	0.0994935	0.204669
														0.0853666	0.155687	0.0902576	0.113169
														0.0503501	0.211037	0.0965393	0.183808
														0.0869342	0.239454	0.0793787	0.152208
														0.0579605	0.14467	0.0912375
														0.0451771	0.183645	0.0801914	0.191397
														0.0577857	0.130861	0.134094	0.184714
														0.0643273	0.185079	0.0761238	0.090999
														0.0557034	0.223069	0.132965	0.149767
														0.0514046	0.237585	0.158641	0.147203
														0.0677786	0.22155	0.127596	0.257821
														0.0555989	0.197201	0.130814	0.0970018
														0.044543	0.217369	0.109901	0.129902
														0.0697539	0.223504	0.107541	0.0957368
														0.0531871	0.172311	0.14828	0.105099
														0.0854205	0.1655	0.0987941	0.220136
														0.0712815	0.231805	0.0807788	0.173405
														0.0795624	0.196613	0.0953414	0.0999137
														0.10334	0.196816	0.0913138	0.0870505
														0.0959528	0.216379	0.121571	0.127498
														0.066067	0.130768	0.138531	0.10286
														0.109246	0.131028	0.106586	0.18451
														0.110901	0.0929897	0.101171	0.16833
														0.0938672	0.145454	0.0877643	0.167523
														0.0738729	0.244012	0.0488304	0.140531
														0.0912037	0.203021	0.0897082	0.0898983
														0.0583123	0.242521	0.0772465	0.077975
														0.0868927	0.213665	0.0618987	0.121522
														0.116884	0.185235	0.0658865	0.145241
														0.106185	0.131238	0.0995335	0.125287
														0.0904687	0.133545	0.0574793	0.134588
														0.1119	0.161477	0.056711	0.152249
														0.0778094	0.113884	0.0693864	0.127895
														0.0758805	0.137338	0.0799055	0.0746457
														0.0617972	0.138856	0.0847153	0.102789
														0.0713295	0.212811	0.0845266	0.0880889
														0.0638508	0.145047	0.0851962	0.196108
														0.0758572	0.239962	0.236974	0.152301
														0.0768057	0.184734	0.158407	0.113087
														0.0572753	0.0968854	0.134672	0.0894616
														0.074147	0.212805	0.149525	0.0854788
														0.0814636	0.213724	0.134444	0.121614
														0.083992	0.121146	0.121913	0.112975
														0.123926	0.255433	0.0772696	0.115303
														0.10307	0.226464	0.0854937	0.152781
														0.0744019	0.234714	0.074462	0.134059
														0.0770082	0.259046	0.0549511	0.0802253
														0.0798258	0.166887	0.0927784	0.1202
														0.0623788	0.248994	0.0661894	0.118072
														0.0847812	0.140457	0.0703498	0.118259
														0.0694537	0.0857769	0.0772693	0.111766
														0.102893	0.0970186	0.0897702	0.136637
														0.0697003	0.0973593	0.128849	0.0472973
														0.0749459	0.147268	0.0910977	0.174302
														0.0734229	0.228053	0.14628	0.1344
														0.0765082	0.169938	0.106223	0.180689
														0.0687579	0.240206	0.175121	0.237847
														0.0540301	0.108844	0.102582	0.157456
														0.0562914	0.281821	0.164025	0.123012
														0.0540672	0.159722	0.0730171	0.101657
														0.0686299	0.310895	0.0719739	0.0800938
														0.0672181	0.157172	0.0813743	0.23602
														0.105391	0.258921	0.0851582	0.135487
														0.138009	0.210345	0.116309	0.117931
														0.0948218	0.174718	0.154093	0.0916507
														0.0872483	0.197542	0.0921603	0.122761
														0.140866	0.178194	0.152144	0.0999267
														0.0783196	0.0844156	0.140546	0.133757
														0.080869	0.0635576	0.112721	0.111927
														0.0610327	0.120042	0.134907	0.101915
														0.151184	0.132084	0.146187	0.129003
														0.0786063	0.167402	0.142346	0.155382
														0.122631	0.200276	0.1436	0.0775923
														0.0868402	0.276564	0.0918254	0.0879704
														0.110017	0.243758	0.0637217	0.0996278
														0.0760529	0.191255	0.132904	0.151108
														0.119672	0.214261	0.150873	0.118979
														0.0749257	0.148408	0.11438	0.110881
														0.0604637		0.0951864	0.0957544
														0.0707501		0.140541	0.0964784
														0.0548521		0.0928888	0.105682
														0.033708		0.10021	0.110856
														0.0470978		0.0855013	0.101783
														0.0708709		0.122945	0.155042
														0.119127		0.174631	0.135298
														0.0893402		0.0946982	0.118978
																0.123259	0.196348
																0.092649	0.14939
																0.111051	0.170387
																0.158826	0.153393
																0.158624	0.0947223
																0.168933	0.127526
																0.153877	0.063619
																0.143362	0.160364
																0.106428	0.188675
																0.0755187	0.15005
																0.0915083	0.12408
																0.067974	0.155038
																0.0683911	0.0842055
																0.0682472	0.106018
																0.0823998	0.11715
																0.0951021	0.163555
																0.0919814	0.0569618
																0.0886936	0.0733754
																0.105564	0.0789249
																0.0777795	0.18605
																0.0747503	0.150399
																0.0839136	0.104073
																0.0557612	0.123687
																0.126094	0.146578
																0.0628336	0.0740843
																0.117741	0.109834
																0.0817442	0.125571
																0.127191	0.119988
																0.177082	0.122704
																0.102841	0.069577
																0.164701	0.0653112
																0.0876338	0.0698892
																0.0855003	0.0976253
																0.0654967	0.0786942
																0.0960081	0.146867
																0.0955974	0.188641
																0.0830976	0.156612
																0.111571	0.134251
																0.088115	0.17955
																0.0842177	0.128782
																0.110813	0.124392
																0.133677	0.136544
																0.0978603	0.191572
																0.0846075	0.122713
																0.0988239	0.15145
																0.0866866	0.178335
																0.108632	0.0961224
																0.121519	0.125794
																0.149181	0.105599
																0.16775	0.201903
																0.105138	0.144331
																0.1296	0.139176
																0.110803	0.159695
																0.148828	0.0845841
																0.148987	0.0825699
																	0.112832
																	0.0963676
																	0.0875043
																	0.131864
																	0.14316
																	0.16853
																	0.129958
																	0.165893
																	0.180776
																	0.166333
																	0.172497
																	0.186052
																	0.195234
																	0.0994685
																	0.157712
																	0.10819
																	0.067785
																	0.131451
																	0.132929
																	0.0896807
																	0.0559768
																	0.0890158
																	0.0995159
																	0.102937
																	0.114161
																	0.13295
																	0.112158
																	0.139078
																	0.145848
																	0.187985
													Total cells analysed				0.158881
														374	366	429	460

## Sheet: Supplementary Figure 1
											Supp Fig1e							Supp Fig1f			Supp Fig1g																			Supp Fig1l
												Mean cell velocity (µm/min)							Directionality			Persistence																		pAKT/AKT (normalized ratio)
												siCTL	siPTEN#2		siCTL	siPTEN#1			siCT	siPTEN#1		siCT	siPTEN#1																	Dmso	VOoH	LY294
												0.227811	0.17401		0.134147	0.140458			0.920884	0.867953		0.925972	0.916053																	1	1.47009	0.238154
												0.144167	0.264106		0.153673	0.189816																								1	3.1932
												0.154559	0.231158		0.151395	0.294356			0.649533	0.679041		0.662768	0.72842																	1	1.72688	0.095568
												0.145999	0.22853		0.0911578	0.206746																								1	2.05199	0.065725
												0.166381	0.283625		0.109536	0.319405			0.570094	0.747557		0.584797	0.798639																	1	2.52632
												0.131862	0.168394		0.114775	0.250286
												0.199105	0.215116		0.104222	0.115661			0.704866	0.767632		0.709954	0.8232
												0.197498	0.267824		0.0955846	0.123402
												0.13814	0.139421		0.106517	0.143695			0.833998	0.72413		0.836357	0.724165
												0.121167	0.221389		0.0905385	0.129685
												0.149661	0.23832		0.114779	0.188616			0.737896	0.715121		0.894638	0.715742
Supp Fig1b												0.133566	0.120522		0.117264	0.127423
												0.10176	0.270624		0.144928	0.170057			0.875587	0.770235		0.901923	0.770991
PTEN protein level (normalized to siCTL)												0.132947	0.187683		0.176468	0.104754
												0.157836	0.197725		0.151951	0.0839092			0.778634	0.755866		0.824164	0.767545
siCTL	siPTEN#1	siCTL	siPTEN#2									0.152835	0.209319		0.0858168	0.102067
1	0.325991	1	0.230251									0.151306	0.210048		0.0869791	0.144142			0.874352	0.611327		0.883959	0.640175
1	0.454023	1	0.205464									0.272765	0.170528		0.0557039	0.184731
1	0.382085											0.171941	0.203117		0.182515	0.213558			0.856504	0.733128		0.856844	0.811218
1	0.27376				Supp Fig1d							0.131026	0.264388		0.149941	0.162909
												0.234234	0.217043		0.154668	0.205474			0.693699	0.629255		0.72377	0.766416
						pAKT/AKT normalized ratio						0.167954	0.1948		0.188825	0.267062
												0.184451	0.445133		0.0663731	0.212728			0.841761	0.594236		0.845797	0.601961
						siCTL	siPTEN#1	siCTL	siPTEN#2			0.27792	0.252439		0.180948	0.201973
						1	1.93311	1	1.97719			0.23644	0.19971		0.131338	0.289092			0.862722	0.766416		0.863503	0.767493
						1	1.99444	1	1.62437			0.1975	0.330427		0.126147	0.236999
						1	2.57142					0.129814	0.318761		0.0607549	0.231622			0.77182	0.749551		0.811697	0.752787
						1	2.30837					0.144133	0.289298		0.100564	0.19209
												0.145402	0.24168		0.0913514	0.243147			0.860959	0.592674		0.888911	0.595865
												0.231187	0.26986		0.0656296	0.180623
												0.275029	0.292144		0.0506947	0.21837			0.67727	0.838163		0.755202	0.853086
												0.250653	0.407626		0.0548778	0.212753
												0.165897	0.221852		0.169376	0.268811			0.834259	0.720652		0.834259	0.755405
												0.13815	0.217545		0.167605	0.18165
												0.168959	0.195512		0.173365	0.161036			0.794145	0.894608		0.807805	0.897912
												0.25743	0.302633		0.182114	0.22812
												0.316041	0.229851		0.0948291	0.27906			0.83802	0.86498		0.838097	0.867068
												0.190731	0.287949		0.24807	0.260054
												0.150374	0.267314		0.149644	0.200994			0.786473	0.731792		0.787365	0.798853
												0.242298	0.281864		0.097092	0.193619
												0.160115	0.225992		0.0969535	0.11435			0.848209	0.815947		0.860554	0.849352
												0.192173	0.2693		0.06746	0.14325
												0.149259	0.217718		0.0932616	0.152599			0.780511	0.725571		0.822731	0.728724
												0.261391	0.420512		0.122011	0.328068
												0.268873	0.238016		0.167033	0.1011			0.756331	0.733657		0.756837	0.774857
												0.215164	0.24506		0.461353	0.309111
												0.239637	0.201391		0.199714	0.584227			0.860681	0.796329		0.869231	0.806134
												0.195203	0.162782		0.118885	0.641479
												0.178563	0.157339		0.124319	0.451732			0.636737	0.815532		0.672967	0.86217
												0.246508	0.224493		0.078	0.591083
												0.300039	0.307827		0.114888	0.333737			0.716012	0.689537		0.732511	0.689568
												0.204138	0.33733		0.16481	0.15652
												0.241118	0.223277		0.191157	0.168603			0.818704	0.790475		0.820193	0.815114
												0.22519			0.146429	0.0861785
												0.172778	0.164696		0.12947	0.251367			0.702063	0.663735		0.710761	0.663768
												0.188679	0.135268		0.0719506	0.181256
												0.19467	0.163083		0.0771778	0.114098			0.769183	0.799738		0.792856	0.809538
												0.154807	0.1261		0.0715397	0.134499
												0.104432	0.107655		0.102384	0.14481			0.849985	0.757315		0.864538	0.761169
													0.17209		0.0944873	0.141944
												0.10399	0.15664		0.108365	0.135652			0.84995	0.653795		0.850612	0.65383
												0.0851008	0.202218		0.109147	0.173455
												0.142434	0.156785		0.17241	0.153858			0.828688	0.605481		0.835831	0.608787
												0.155331	0.147045		0.126022	0.421179
												0.172306	0.205435		0.112066	0.109633			0.751721	0.635231		0.752178	0.635403
												0.192416	0.156016		0.0774298	0.152667
												0.173231	0.164734		0.0642964	0.105517			0.818991	0.728917		0.819659	0.785691
												0.139468	0.170222		0.13012	0.0819139
												0.155403	0.29032		0.103327	0.168409			0.791562	0.59745		0.83438	0.66711
												0.175084	0.172395		0.0998528	0.104843
												0.104776	0.110565		0.055683	0.164056			0.832797	0.924622		0.83829	0.937546
												0.126026	0.200936		0.133135	0.126971
												0.139302	0.333792		0.12574	0.13414			0.650709	0.785611		0.683656	0.794854
												0.0943016	0.0989143		0.090325	0.1007
												0.126417	0.209958		0.178506	0.0903169			0.863666	0.707333		0.878197	0.712449
												0.128214	0.191785		0.140451	0.0754499
												0.110653	0.120117		0.0887405	0.105492			0.883921	0.755077		0.890262	0.813822
												0.147461	0.127052		0.0971301	0.151954
												0.14495	0.0788878		0.0718712	0.0872453			0.748148	0.586826		0.755135	0.635484
												0.12758	0.13119		0.159254	0.0793713
												0.161533	0.175149		0.0872683	0.155644			0.652738	0.5585		0.652738	0.600504
													0.165333		0.145878	0.0914537
													0.166149		0.126412	0.153563			0.688189	0.783835		0.785749	0.820849
													0.0950204		0.0679977	0.147291
													0.274238		0.0547491	0.131034			0.63618	0.468223		0.70105	0.478942
													0.288006		0.168702	0.134185
													0.290301		0.16653	0.137999			0.723057	0.62064		0.85828	0.758213
													0.263476		0.191667	0.210987
													0.205883		0.084674	0.130544			0.721882	0.598554		0.824058	0.611075
													0.189405		0.104189	0.122218
													0.195435		0.130758	0.151767			0.710466	0.702479		0.783555	0.729886
													0.177199		0.222072	0.134445
															0.161273	0.136085			0.679718	0.720069		0.683264	0.721963
															0.243612	0.166112
															0.160982	0.129332			0.739981	0.64967		0.757151	0.656037
															0.13472	0.124316
															0.147602	0.139924			0.779478	0.693953		0.788542	0.732218
															0.173383	0.149493				0.704795
															0.149637	0.175579			0.843102			0.868479	0.674605
															0.144404	0.168797				0.799542		0.762531	0.734839
															0.156137	0.110381			0.760512
															0.158362	0.139662				0.818769		0.713427	0.843777
															0.0719644	0.0951485			0.710071
															0.0945279	0.153693				0.83902		0.706689	0.88001
															0.147575				0.673294
															0.142123	0.119231				0.935931		0.761843	0.843536
															0.154428	0.16069			0.755092
															0.102741	0.233043				0.925515		0.891723	0.936882
															0.0748061	0.099933			0.87506
															0.123957	0.157062				0.948473		0.889024	0.927213
															0.120544	0.206656			0.888681
															0.34118	0.184367				0.948519		0.875784	0.951902
															0.335651	0.224237			0.853701
															0.142072	0.163761				0.932985		0.77672	0.948701
															0.100487	0.219382			0.761636
															0.0790558	0.240056				0.926541		0.853492	0.93349
															0.13214	0.211419			0.842403
															0.157331	0.239372				0.806597		0.883995	0.928467
															0.145888	0.213604			0.850319
															0.114537	0.384435				0.855002		0.901305	0.811948
															0.160039	0.112275			0.847041
															0.126719	0.237724				0.839391		0.90539	0.869961
															0.257404	0.231387			0.871215
															0.241981	0.22002				0.805955		0.783891	0.888717
															0.126396	0.322079			0.764498
															0.111519	0.178122				0.893597		0.793784	0.85453
															0.116344	0.183733			0.761691
															0.138259	0.255202				0.714553		0.85622	0.919261
															0.123406	0.246484			0.835831
															0.144183	0.210622				0.725944		0.829445	0.718464
															0.165399	0.254581			0.766624
															0.116475	0.304139				0.906635		0.919203	0.745024
															0.121455	0.210136			0.84342
															0.0983249	0.202403				0.779219		0.919883	0.906654
															0.133144	0.126882			0.829858
															0.143639	0.207816				0.830822		0.91489	0.904223
															0.12017	0.180915			0.843932
																0.216075				0.754738		0.906612	0.848766
															0.352897	0.111021			0.878945
															0.257593	0.124441				0.71578		0.834166	0.804129
															0.291003	0.155045			0.795446
															0.289465	0.107858				0.713451		0.825916	0.716745
															0.229255	0.168522			0.798484
															0.19247	0.174964				0.718832		0.899617	0.71611
															0.219504	0.133398			0.856899
															0.156858	0.217709				0.621902		0.80323	0.81609
															0.245414	0.319516			0.730327
															0.184303	0.081048				0.736004		0.828843	0.672105
															0.110877	0.152247			0.763108
															0.0583038	0.181885				0.834703		0.812749	0.750281
															0.217	0.214467			0.781917
															0.199124	0.254069				0.573606		0.81531	0.837047
															0.20053	0.222577			0.811587
															0.141374	0.190903				0.650895		0.864156	0.641311
															0.172001	0.177366			0.848784
															0.285019	0.219618				0.621259		0.896754	0.656793
															0.205937	0.202067			0.807305
															0.222565	0.236115				0.652141		0.734756	0.629071
															0.22464	0.268912			0.60376
															0.107754	0.171838				0.698038		0.875426	0.69573
															0.118451	0.241306			0.84126
															0.180147	0.106165				0.835198		0.893525	0.700736
															0.262756	0.144495			0.80445
															0.220931	0.199331				0.85181		0.947485	0.872834
															0.150922	0.371529			0.936521
															0.166389	0.341975				0.757356		0.877597	0.854251
															0.158565	0.21617			0.870984
															0.0859837	0.230366				0.853048		0.842168	0.75749
															0.131496	0.227836			0.746413
															0.247778	0.117265				0.639329		0.732093	0.857164
															0.233684	0.231015			0.64546
															0.238576	0.297776				0.782455		0.844257	0.64396
															0.235616	0.23182			0.822637
															0.225401	0.116247				0.81664		0.86755	0.784581
															0.255111	0.276332			0.86755
															0.174418	0.218998				0.751649		0.713423	0.892913
															0.297465	0.230163			0.710019
															0.0693629	0.275662				0.701785		0.89897	0.756274
															0.0847668	0.30205			0.797309
															0.104218	0.385754				0.68335		0.917637	0.705617
															0.115685	0.368389			0.909422
															0.241008	0.226724				0.802979		0.952912	0.683721
															0.0754386	0.297469			0.950461
															0.288286	0.135917				0.799934		0.782639	0.822567
															0.183542	0.18096			0.733112
															0.252281	0.210477				0.781057		0.869708	0.80299
															0.290933	0.29432			0.868938
															0.14728	0.136577				0.808285		0.785655	0.841606
															0.0990616	0.239252			0.783793
															0.257047	0.274274				0.777896		0.832444	0.811756
															0.122903	0.275603			0.822044
															0.156194	0.207253				0.705349		0.774278	0.783445
															0.103865	0.228682			0.77291
															0.130713	0.255827				0.769111		0.774523	0.710839
															0.174681	0.173634			0.773921
															0.169953	0.221951				0.610959		0.830802	0.879003
															0.13183	0.108084			0.829945	0.933964
															0.193134	0.339773						0.904467	0.700982
															0.135091	0.146543			0.904467	0.875506		0.861252	0.934632
															0.269532	0.235864			0.857471
																				0.903956		0.893984	0.878907
																			0.828377
																				0.720125		0.916964	0.915286
																			0.888775
																				0.723438		0.871725	0.778926
																			0.842094
																				0.777995		0.764183	0.763607
																			0.739091
																				0.678863		0.893853	0.793883
																			0.878999
																				0.724635		0.883304	0.689544
																			0.876267
																				0.842593		0.904426	0.729518
																			0.904274
																				0.79294		0.842693	0.848364
																			0.83398
																				0.815741		0.84407	0.800622
																			0.842995
																				0.773394		0.830772	0.833891
																			0.828182
																				0.790444		0.852133	0.805789
																			0.831965
																				0.889058		0.923528	0.796067
																			0.866756
																				0.898458		0.874549	0.906665
																			0.79097
																				0.89788		0.936872	0.899038
																			0.93618
																				0.909843		0.831042	0.904257
																			0.817942
																				0.909818		0.872815	0.909872
																			0.856794
																				0.886407		0.816152	0.910084
																			0.771252
																				0.754383		0.747929	0.894916
																			0.745405
																				0.739005		0.63714	0.79519
																			0.586222
																				0.712696		0.624076	0.77898
																			0.616559
																				0.909339		0.81983	0.715851
																			0.819205
																				0.855699		0.76052	0.924943
																			0.759718
																				0.832579		0.8321	0.855995
																			0.826025
																				0.90847		0.901097	0.838321
																			0.885123
																				0.900498		0.798647	0.919564
																			0.798551
																				0.897308		0.743298	0.902283
																			0.743298
																				0.907722		0.813619	0.898995
																			0.804961
																				0.793599		0.792961	0.908569
																			0.788111
																				0.843682		0.737017	0.861211
																			0.736732
																				0.916639		0.888723	0.850003
																			0.883874
																				0.923233		0.749466	0.936531
																			0.746648
																				0.920141		0.880961	0.923293
																			0.857004
																				0.947056		0.894752	0.920508
																			0.875408
																				0.821605		0.804929	0.948366
																			0.794248
																				0.847945		0.861484	0.904423
																			0.856032
																				0.886851		0.886599	0.880643
																			0.885471
																				0.881906		0.943097	0.897285
																			0.942125
																				0.888982		0.862113	0.909852
																			0.858927
																				0.855117		0.914613	0.892772
																			0.852555
																				0.704205		0.84709	0.858137
																			0.843433
																				0.880666		0.808265	0.762666
																			0.807277
																				0.628232		0.844962	0.882332
																			0.844775
																				0.758621		0.782478	0.719189
																			0.77265
																				0.741368		0.848285	0.784612
																			0.840797
																				0.846423		0.816985	0.747436
																			0.797205
																				0.789264		0.821981	0.868869
																			0.821635
																				0.911021		0.847211	0.794524
																			0.811481
																						0.840436	0.920964
																			0.834255
																						0.864374	0.704762
																			0.85917

## Sheet: Supplementary Figure 2
												Supp Fig. 2c
												Distance between leading edge to first junctional cluster
												siCT	siPTEN#1
												3.13853	6.06261
												3.22079	11.2869
												4.26993	10.7204

## Sheet: Supplementary Figure 3
										Supplementary Figure 3d			Supplementary Figure 3f
										pAMPK/AMPK ratio (see methods for data calculation)			pACC/ACC ratio
											siCTL	siPTEN#2		siCTL	siPTEN#2
										Raw	0.775577	1.23996		0.795288	1.60157
											0.687906	1.03687		0.549187	1.76997
											0.730784	1.17734		0.632759	1.26979
										Normalized to siCTL	1	1.59875		1	2.01382
											1	1.50729		1	1.37948
											1	1.61107		1	2.00675

## Sheet: Supplementary Figure 5
Supp Fig5a										Supp Fig5c								Supp Fig5e
AMPKα normalized protein level																		AMPKβ normalized protein level
										siPTEN#2	siPTEN#2+siAMPKb
siCTL	siAMPKα								Mean cell velocity (µm/min)	0.30042	0.11709							shCTL	shAMPKb1
1	0.533755									0.223014	0.131627							1	0.383752
1	0.610482									0.226635	0.134971							1	0.538213
										0.228092	0.190718
										0.105474	0.169889
										0.164366	0.154789
										0.22663	0.260913
										0.27779	0.186922
										0.267837	0.148641
										0.192654	0.142182
										0.175887	0.114976
										0.153044	0.123688
										0.270805	0.147154
										0.3218	0.15201
										0.218602	0.0911965
										0.194798	0.189543
										0.201794	0.114493
										0.25735	0.101891
										0.20839	0.163218
										0.157105	0.122597
										0.153403	0.171698
										0.246549	0.145774
										0.19323	0.183543
										0.164892	0.172058
										0.226496	0.1296
										0.239974	0.166248
										0.203454	0.146541
										0.171407	0.138189
										0.183604	0.119466
										0.238474	0.0948041
										0.224589	0.0691569
										0.225897	0.0885539
										0.195813	0.0896143
										0.134766	0.0807057
										0.134739	0.152605
										0.0676026	0.190745
										0.1545	0.118742
										0.0861167	0.153172
										0.160743	0.229856
										0.201183	0.210285
										0.210991	0.268886
										0.236804	0.206356
										0.132175	0.207409
										0.205459	0.168705
										0.0980286	0.0782465
										0.193533	0.21018
										0.19728	0.345458
										0.223356	0.100998
										0.185566	0.151806
										0.160683	0.127733
										0.116568	0.20586
										0.121329	0.297896
										0.231773	0.233366
										0.19413	0.146049
											0.192247
										0.160107	0.250441
										0.107907	0.152812
										0.154117	0.25153
										0.227686	0.206249
										0.0928395	0.204753
										0.144037
										0.218885	0.0621066
										0.123739	0.248656
										0.164284	0.138166
										0.140696	0.170761
										0.146439	0.125303
										0.182977	0.101601
										0.0786686	0.0913622
										0.23083	0.19834
										0.199228	0.172165
										0.171755	0.0942638
											0.209567
											0.183208
											0.161496
											0.109882
											0.0988897
											0.083778
									Total number of cells analyzed	70	76
